# Supplementary material for: Annexin A2 overexpression associates with colorectal cancer invasiveness and TGF-ß induced epithelial mesenchymal transition via Src/ANXA2/STAT3
Source: Sci Rep. 2018 Jul 26;8:11285. doi: 10.1038/s41598-018-29703-0 (PMC6062537; doi:10.1038/s41598-018-29703-0)
Supplement: Supplementary file 2 — Supplementary Table I. Association of ANXA2 expression and clinicopathological features [file 41598_2018_29703_MOESM2_ESM.xlsx]

## Sheet: Plan1
Table I. Association of Annexin A2 expression and clinicopathological features
Characteristic		Cases (n=39)		Annexin A2 expression				𝟀2		p-value
				High (n=13)		Low (n=26)
Age (years)
>60		25		7		18		0.348		0.5551
≤60		14		6		8
Sex
Male		12		4		8		0		1
Female		27		9		18
TNM stage
I		13		4		9
II		9		2		7
III		10		2		8
IV		7		5		2
Metastasis		8		6		2
Vascular Invasion
Absent		31		8		23		2.379		0.123
Present		8		5		3
Lymph-node Metastasis
Absent		25		10		15		0.683		0.4087
Present		14		3		11
Distant Metastasis
Absent		32		8		24		3.678		0.0551
Present		7		5		2
Metastasis cases were only accounted for TNM stage analysis
