# Supplementary material for: Annexin A2 overexpression associates with colorectal cancer invasiveness and TGF-ß induced epithelial mesenchymal transition via Src/ANXA2/STAT3
Source: Sci Rep. 2018 Jul 26;8:11285. doi: 10.1038/s41598-018-29703-0 (PMC6062537; doi:10.1038/s41598-018-29703-0)
Supplement: Supplementary file 3 — Supplementary Table II. Reagents and Antibodies [file 41598_2018_29703_MOESM3_ESM.xlsx]

## Sheet: Planilha1
Supplementary Table II. Reagents and Antibodies
Description		Manufacturer
Mouse Monoclonal anti-ANXA2		Invitrogen Inc.		Carlsbad, CA, USA
Mouse Monoclonal anti-tubulin		Invitrogen Inc.		Carlsbad, CA, USA
Mouse Monoclonal anti-Y23ANXA2		R&D Systems		Minneapolis, MN, USA
Mouse Monoclonal anti-Ecadherin (clone 36)		BD Biosciences		San Diego, CA, USA
Mouse Policlonal anti-glyceraldeyde 3-phosphate dehydrogenase (GAPDH)		Santa Cruz		Dallas, TX, USA
Alexa Fluor 488 Goat IgG anti-mouse		Molecular Probes		Eugene, OR, USA
Alexa Fluor 488 Goat IgG anti-rabbit		Molecular Probes		Eugene, OR, USA
Alexa Fluor 546 Goat IgG anti-mouse		Molecular Probes		Eugene, OR, USA
2-(4-Amidinophenyl)-6-indodlecarbamide dihydrochloride (DAPI)		Sigma-Aldrich		St. Louis, NO, USA
STA-21 (STAT3 selective inhibitor)		Santa Cruz		Dallas, TX, USA
PP2 (Src inhibitor)		Santa Cruz		Dallas, TX, USA
Recombinant human TGF-beta I		Gibco		Chagrin Falls, OH, USA
